# Supplementary material for: Efficacy of a Three Drug-Based Therapy for Neuroblastoma in Mice
Source: Int J Mol Sci. 2021 Jun 23;22(13):6753. doi: 10.3390/ijms22136753 (PMC8268736; doi:10.3390/ijms22136753)
Supplement: Supplementary file 1 [file ijms-22-06753-s001.zip]

Archive with 2 entries (2 files):
- Figure S1.tif
- Table S1.pptx
